# Supplementary material for: Inhibition of Cdk5 Ameliorates Skeletal Bone Loss in Glucocorticoid-Treated Mice
Source: Biomedicines. 2022 Feb 8;10(2):404. doi: 10.3390/biomedicines10020404 (PMC8962259; doi:10.3390/biomedicines10020404)
Supplement: Supplementary file 1 [file biomedicines-10-00404-s001.zip]

Archive with 3 entries (3 files):
- Figure-S1.pdf
- Figure-S2.pdf
- Figure-S3.pdf
